# Supplementary material for: Assessment of the Tolerance of a Chlorophyte Desmodesmus to CuO-NP for Evaluation of the Nanopollution Bioremediation Potential of This Microalga
Source: Nanomaterials (Basel). 2023 Feb 15;13(4):737. doi: 10.3390/nano13040737 (PMC9959455; doi:10.3390/nano13040737)
Supplement: Supplementary file 1 [file nanomaterials-13-00737-s001.zip]

Archive with 1 entries (1 files):
- nanomaterials-2156487-supplementary.pdf
